# Supplementary material for: Comprehensive analysis of the lysine succinylome in fish oil-treated prostate cancer cells
Source: Life Sci Alliance. 2023 Sep 8;6(11):e202302131. doi: 10.26508/lsa.202302131 (PMC10487806; doi:10.26508/lsa.202302131)
Supplement: Supplementary file 1 [file LSA-2023-02131_TableS1.xlsx]

## Sheet: Table S1
S1 Table. All peptides changed in succinylation level
Succ.K.Probabilities: the possibility that the specified lysine is succinylated (range from 0-1)
Uniprot	Protein	sites count	modification.site(s)	Sequence	log2FC-FO-EtOH	p-value-FO-EtOH	log2FC-OA-EtOH	p-value-OA-EtOH	log2FC-FO-OA	p-value-FO-OA	Fasta.headers	Succ.K.Probabilities	Succ.K.Score.diffs
B4DQ67	HARS2	1	HARS2_K272	IAELWDSGIKAEMLYKNNPKLLTQLHYCEST	1.54058	0.0409933	1.73955	0.0548594	-0.198963	0.758761	tr|B4DQ67|B4DQ67_HUMAN Histidine--tRNA ligase OS=Homo sapiens OX=9606 GN=HARS2 PE=1 SV=1;tr|D6RB22|D6RB22_HUMAN Histidine--tRNA ligase OS=Homo sapiens OX=9606 GN=HARS2 PE=1 SV=2;tr|A0A2R8Y6I1|A0A2R8Y6I1_HUMAN Histidine--tRNA ligase OS=Homo sapiens OX=9606	AEMLYK(1)NNPK	AEMLYK(72.48)NNPK(-72.48)
B9A062	MTHFD2	2	MTHFD2_K44	HLAAVRNEAVVISGRKLAQQIKQEVRQEVEE	2.10693	0.0138808	0.843593	0.286986	0.707837	0.111036	tr|B9A062|B9A062_HUMAN Methenyltetrahydrofolate cyclohydrolase OS=Homo sapiens OX=9606 GN=MTHFD2 PE=1 SV=1;sp|P13995|MTDC_HUMAN Bifunctional methylenetetrahydrofolate dehydrogenase/cyclohydrolase, mitochondrial OS=Homo sapiens OX=9606 GN=MTHFD2 PE=1 SV=2;t	K(1)LAQQIK	K(62.72)LAQQIK(-62.72)
			MTHFD2_K50	NEAVVISGRKLAQQIKQEVRQEVEEWVASGN	2.45868	0.00192657	2.01127	0.00770681	0.447416	0.502415	tr|B9A062|B9A062_HUMAN Methenyltetrahydrofolate cyclohydrolase OS=Homo sapiens OX=9606 GN=MTHFD2 PE=1 SV=1;sp|P13995|MTDC_HUMAN Bifunctional methylenetetrahydrofolate dehydrogenase/cyclohydrolase, mitochondrial OS=Homo sapiens OX=9606 GN=MTHFD2 PE=1 SV=2;t	LAQQIK(1)QEVR	LAQQIK(161.92)QEVR
C9JFR7	CYCS	1	CYCS_K28	MKCSQCHTVEKGGKHKTGPNLHGLFGRKTGQ	2.12874	0.0646059	1.89329	0.0423069	0.235451	0.773542	tr|C9JFR7|C9JFR7_HUMAN Cytochrome c (Fragment) OS=Homo sapiens OX=9606 GN=CYCS PE=1 SV=1;sp|P99999|CYC_HUMAN Cytochrome c OS=Homo sapiens OX=9606 GN=CYCS PE=1 SV=2	HK(1)TGPNLHGLFGR	HK(50.22)TGPNLHGLFGR
E9PCW0	PHB	1	PHB_K202	QVAQQEAERARFVVEKAEQQKKAAIISAEG	0.421232	0.452557	-0.938281	0.190152	1.35951	0.0357565	tr|E9PCW0|E9PCW0_HUMAN Prohibitin (Fragment) OS=Homo sapiens OX=9606 GN=PHB PE=1 SV=2;tr|C9JW96|C9JW96_HUMAN Prohibitin (Fragment) OS=Homo sapiens OX=9606 GN=PHB PE=1 SV=2;sp|P35232|PHB_HUMAN Prohibitin OS=Homo sapiens OX=9606 GN=PHB PE=1 SV=1	FVVEK(1)AEQQKK	FVVEK(52.46)AEQQK(-52.46)K(-106.42)
E9PN17	ATP5MG	1	ATP5MG_K55	PPTPAEIPRAIQSLKKIVNSAQTGSFKQLTV	1.27005	0.0448041	0.764985	0.223493	0.505061	0.330794	tr|E9PN17|E9PN17_HUMAN ATP synthase subunit g, mitochondrial OS=Homo sapiens OX=9606 GN=ATP5MG PE=1 SV=1;tr|A0A3B3ITX4|A0A3B3ITX4_HUMAN Uncharacterized protein OS=Homo sapiens OX=9606 PE=3 SV=1;sp|O75964|ATP5L_HUMAN ATP synthase subunit g, mitochondrial OS	K(1)IVNSAQTGSFK	K(120.09)IVNSAQTGSFK(-120.09)
F8W6I7	HNRNPA1	1	HNRNPA1_K105	VSREDSQRPGAHLTVKKIFVGGIKEDTEEHH	-0.581173	0.647372	-2.85511	0.0617464	2.27394	0.0395617	tr|F8W6I7|F8W6I7_HUMAN Helix-destabilizing protein OS=Homo sapiens OX=9606 GN=HNRNPA1 PE=1 SV=2;sp|P09651|ROA1_HUMAN Heterogeneous nuclear ribonucleoprotein A1 OS=Homo sapiens OX=9606 GN=HNRNPA1 PE=1 SV=5;tr|F8VZ49|F8VZ49_HUMAN Helix-destabilizing protein	EDSQRPGAHLTVK(1)K	EDSQRPGAHLTVK(116.9)K(-116.9)
F8WCJ1	EIF5A2	1	EIF5A2_K27	AGASSTYPMQCSALRKNGFVVLKGRPCKIVE	0.783127	0.109813	-0.561679	0.269685	1.34481	0.0115762	tr|F8WCJ1|F8WCJ1_HUMAN Eukaryotic translation initiation factor 5A OS=Homo sapiens OX=9606 GN=EIF5A2 PE=1 SV=1;tr|C9J7B5|C9J7B5_HUMAN Eukaryotic translation initiation factor 5A OS=Homo sapiens OX=9606 GN=EIF5A2 PE=1 SV=1;tr|C9J4W5|C9J4W5_HUMAN Eukaryotic	K(1)NGFVVLK	K(89.37)NGFVVLK(-89.37)
H0Y7L7	PITRM1	1	PITRM1_K104	MTDIKPILRKLPRIKKHLLNGDNMRCSVNAT	0.162612	0.872324	0.000767911	0.99915	1.36233	0.0406155	tr|H0Y7L7|H0Y7L7_HUMAN Presequence protease, mitochondrial (Fragment) OS=Homo sapiens OX=9606 GN=PITRM1 PE=1 SV=1;tr|A0A0A0MRX9|A0A0A0MRX9_HUMAN Pitrilysin metalloproteinase 1 OS=Homo sapiens OX=9606 GN=PITRM1 PE=1 SV=1;sp|Q5JRX3|PREP_HUMAN Presequence pro	K(1)HLLNGDNMR	K(88.82)HLLNGDNMR
H0YD97	PDHX	1	PDHX_K176	SDSRVVDDELATRFLKSFKANLENPIRLA	1.0049	0.0230794	0.505664	0.187934	0.499235	0.193224	tr|H0YD97|H0YD97_HUMAN Pyruvate dehydrogenase protein X component, mitochondrial (Fragment) OS=Homo sapiens OX=9606 GN=PDHX PE=1 SV=1;sp|O00330|ODPX_HUMAN Pyruvate dehydrogenase protein X component, mitochondrial OS=Homo sapiens OX=9606 GN=PDHX PE=1 SV=3	FLK(1)SFK	FLK(86.93)SFK(-86.93)
H0YDD4	DLAT	2	DLAT_K305	LLVRKELNKILEGRSKISVNDFIIKASALAC	1.7157	0.0016997	0.587123	0.20355	1.12858	0.0153558	tr|H0YDD4|H0YDD4_HUMAN Acetyltransferase component of pyruvate dehydrogenase complex (Fragment) OS=Homo sapiens OX=9606 GN=DLAT PE=1 SV=1;tr|E9PEJ4|E9PEJ4_HUMAN Acetyltransferase component of pyruvate dehydrogenase complex OS=Homo sapiens OX=9606 GN=DLAT P	SK(1)ISVNDFIIK	SK(53.6)ISVNDFIIK(-53.6)
			DLAT_K298	DVNMGEVLLVRKELNKILEGRSKISVNDFII	1.61767	0.0364278	1.01029	0.166087	0.607378	0.186278	tr|H0YDD4|H0YDD4_HUMAN Acetyltransferase component of pyruvate dehydrogenase complex (Fragment) OS=Homo sapiens OX=9606 GN=DLAT PE=1 SV=1;tr|E9PEJ4|E9PEJ4_HUMAN Acetyltransferase component of pyruvate dehydrogenase complex OS=Homo sapiens OX=9606 GN=DLAT P	ELNK(1)ILEGR	ELNK(78.52)ILEGR
H3BNX3	SQOR	1	SQOR_K173	PEGFAHPKIGSNYSVKTVEKTWKALQDFKEG	1.68919	0.00928557	0.835008	0.156839	0.854179	0.120678	tr|H3BNX3|H3BNX3_HUMAN Pyr_redox_2 domain-containing protein (Fragment) OS=Homo sapiens OX=9606 PE=4 SV=1;sp|Q9Y6N5|SQOR_HUMAN Sulfide:quinone oxidoreductase, mitochondrial OS=Homo sapiens OX=9606 GN=SQOR PE=1 SV=1;tr|H3BMS6|H3BMS6_HUMAN Sulfide:quinone ox	IGSNYSVK(1)TVEK	IGSNYSVK(51.93)TVEK(-51.93)
I3L0K7	TRAP1	3	TRAP1_K223	VLQQRLIKFFIDQSKKDAEKYAKFFEDYGLF	0.977397	0.0314498	0.476967	0.289545	0.50043	0.237557	tr|I3L0K7|I3L0K7_HUMAN Heat shock protein 75 kDa, mitochondrial OS=Homo sapiens OX=9606 GN=TRAP1 PE=1 SV=1;sp|Q12931|TRAP1_HUMAN Heat shock protein 75 kDa, mitochondrial OS=Homo sapiens OX=9606 GN=TRAP1 PE=1 SV=3	FFIDQSK(0.009)K(0.991)DAEK	FFIDQSK(-20.29)K(20.29)DAEK(-98.94)
			TRAP1_K222	DVLQQRLIKFFIDQSKKDAEKYAKFFEDYGL	1.28386	0.00972895	0.783427	0.10643	0.50043	0.256834	tr|I3L0K7|I3L0K7_HUMAN Heat shock protein 75 kDa, mitochondrial OS=Homo sapiens OX=9606 GN=TRAP1 PE=1 SV=1;sp|Q12931|TRAP1_HUMAN Heat shock protein 75 kDa, mitochondrial OS=Homo sapiens OX=9606 GN=TRAP1 PE=1 SV=3	FFIDQSK(0.87)K(0.13)DAEK	FFIDQSK(8.24)K(-8.24)DAEK(-62.3)
			TRAP1_K215	ALIRKLRDVLQQRLIKFFIDQSKKDAEKYAK	1.49972	0.0308684	0.875178	0.243866	0.624542	0.394785	tr|I3L0K7|I3L0K7_HUMAN Heat shock protein 75 kDa, mitochondrial OS=Homo sapiens OX=9606 GN=TRAP1 PE=1 SV=1;sp|Q12931|TRAP1_HUMAN Heat shock protein 75 kDa, mitochondrial OS=Homo sapiens OX=9606 GN=TRAP1 PE=1 SV=3	LIK(1)FFIDQSK	LIK(56.92)FFIDQSK(-56.92)
O14604	TMSB4Y	1	TMSB4Y_K4	MSDKPGMAEIEKFDKSKLK	1.05192	0.0700792	1.76394	0.00655435	-0.712021	0.156531	sp|O14604|TYB4Y_HUMAN Thymosin beta-4, Y-chromosomal OS=Homo sapiens OX=9606 GN=TMSB4Y PE=1 SV=3	SDK(1)PGMAEIEKFDK	SDK(58.85)PGMAEIEK(-58.85)FDK(-67.1)
O75390	CS	1	CS_K76	GQITVDMMYGGMRGMKGLVYETSVLDPDEGI	-0.0668172	0.909909	-1.07454	0.14942	1.05479	0.0482316	sp|O75390|CISY_HUMAN Citrate synthase, mitochondrial OS=Homo sapiens OX=9606 GN=CS PE=1 SV=2;tr|B4DJV2|B4DJV2_HUMAN Citrate synthase OS=Homo sapiens OX=9606 GN=CS PE=1 SV=1;tr|A0A0C4DGI3|A0A0C4DGI3_HUMAN Citrate synthase OS=Homo sapiens OX=9606 GN=CS PE=1	GMK(1)GLVYETSVLDPDEGIR	GMK(60.45)GLVYETSVLDPDEGIR
O94925	GLS	1	GLS_K164	EGQEKIPVHKFITALKSTGLRTSDPRLKECM	1.53854	0.00948084	0.961601	0.0821327	0.576939	0.280607	sp|O94925|GLSK_HUMAN Glutaminase kidney isoform, mitochondrial OS=Homo sapiens OX=9606 GN=GLS PE=1 SV=1	FITALK(1)STGLR	FITALK(82.29)STGLR
P00505	GOT2	1	GOT2_K159	FLQRFFKFSRDVFLPKPTWGNHTPIFRDAGM	2.26566	0.0125989	1.54769	0.118332	0.717972	0.425868	sp|P00505|AATM_HUMAN Aspartate aminotransferase, mitochondrial OS=Homo sapiens OX=9606 GN=GOT2 PE=1 SV=3	DVFLPK(1)PTWGNHTPIFR	DVFLPK(50.61)PTWGNHTPIFR
P00558	PGK1	2	PGK1_K133	LLENLRFHVEEEGKGKDASGNKVKAEPAKIE	0.922565	0.0701382	-0.451383	0.64947	2.28031	0.0277785	sp|P00558|PGK1_HUMAN Phosphoglycerate kinase 1 OS=Homo sapiens OX=9606 GN=PGK1 PE=1 SV=3	FHVEEEGK(0.002)GK(0.998)DASGNK	FHVEEEGK(-27.51)GK(27.51)DASGNK(-123.76)
			PGK1_K184	AHRAHSSMVGVNLPQKAGGFLMKKELNYFAK	1.63293	0.0258178	0.793967	0.212236	0.838966	0.189039	sp|P00558|PGK1_HUMAN Phosphoglycerate kinase 1 OS=Homo sapiens OX=9606 GN=PGK1 PE=1 SV=3	AHSSMVGVNLPQK(1)AGGFLMK	AHSSMVGVNLPQK(62.94)AGGFLMK(-62.94)
P04075	ALDOA	1	ALDOA_K303	GGKKENLKAAQEEYVKRALANSLACQGKYTP	0.814771	0.203948	-1.04131	0.0884757	0.894173	0.0452211	sp|P04075|ALDOA_HUMAN Fructose-bisphosphate aldolase A OS=Homo sapiens OX=9606 GN=ALDOA PE=1 SV=2;tr|J3KPS3|J3KPS3_HUMAN Fructose-bisphosphate aldolase OS=Homo sapiens OX=9606 GN=ALDOA PE=1 SV=1;tr|H3BQN4|H3BQN4_HUMAN Fructose-bisphosphate aldolase OS=Homo	AAQEEYVK(1)R	AAQEEYVK(121.62)R
P04406	GAPDH	1	GAPDH_K117	FTTMEKAGAHLQGGAKRVIISAPSADAPMFV	-0.147135	0.794222	-0.303576	0.67723	1.73652	0.0415193	sp|P04406|G3P_HUMAN Glyceraldehyde-3-phosphate dehydrogenase OS=Homo sapiens OX=9606 GN=GAPDH PE=1 SV=3;tr|E7EUT5|E7EUT5_HUMAN Glyceraldehyde-3-phosphate dehydrogenase OS=Homo sapiens OX=9606 GN=GAPDH PE=1 SV=1	AGAHLQGGAK(1)R	AGAHLQGGAK(54.16)R
P06576	ATP5F1B	2	ATP5F1B_K485	VAEVFTGHMGKLVPLKETIKGFQQILAGEYD	1.17143	0.0151325	0.444939	0.30919	0.726486	0.0843101	sp|P06576|ATPB_HUMAN ATP synthase subunit beta, mitochondrial OS=Homo sapiens OX=9606 GN=ATP5F1B PE=1 SV=3	LVPLK(1)ETIK	LVPLK(46.13)ETIK(-46.13)
			ATP5F1B_K133	GLVRGQKVLDSGAPIKIPVGPETLGRIMNVI	1.53711	0.0317592	1.06338	0.105865	0.473733	0.274124	sp|P06576|ATPB_HUMAN ATP synthase subunit beta, mitochondrial OS=Homo sapiens OX=9606 GN=ATP5F1B PE=1 SV=3;tr|H0YH81|H0YH81_HUMAN ATP synthase subunit beta (Fragment) OS=Homo sapiens OX=9606 GN=ATP5F1B PE=1 SV=1;tr|F8W079|F8W079_HUMAN ATP synthase subunit	VLDSGAPIK(1)IPVGPETLGR	VLDSGAPIK(40.11)IPVGPETLGR
P06733	ENO1	4	ENO1_K422	YNQLLRIEEELGSKAKFAGRNFRNPLAK	0.2894	0.645003	-1.69972	0.0199611	1.98912	0.00109351	sp|P06733|ENOA_HUMAN Alpha-enolase OS=Homo sapiens OX=9606 GN=ENO1 PE=1 SV=2;tr|A0A2R8Y6G6|A0A2R8Y6G6_HUMAN 2-phospho-D-glycerate hydro-lyase OS=Homo sapiens OX=9606 GN=ENO1 PE=1 SV=1	AK(1)FAGR	AK(83.23)FAGR
			ENO1_K330	VVGDDLTVTNPKRIAKAVNEKSCNCLLLKVN	-0.703295	0.534891	-2.73917	0.0350838	2.03587	0.0208068	sp|P06733|ENOA_HUMAN Alpha-enolase OS=Homo sapiens OX=9606 GN=ENO1 PE=1 SV=2;tr|A0A2R8Y6G6|A0A2R8Y6G6_HUMAN 2-phospho-D-glycerate hydro-lyase OS=Homo sapiens OX=9606 GN=ENO1 PE=1 SV=1	IAK(1)AVNEK	IAK(67.17)AVNEK(-67.17)
			ENO1_K60	EALELRDNDKTRYMGKGVSKAVEHINKTIAP	3.70618	3.19e-05	3.13596	0.000841168	0.570221	0.357546	sp|P06733|ENOA_HUMAN Alpha-enolase OS=Homo sapiens OX=9606 GN=ENO1 PE=1 SV=2;tr|K7EM90|K7EM90_HUMAN 2-phospho-D-glycerate hydro-lyase (Fragment) OS=Homo sapiens OX=9606 GN=ENO1 PE=1 SV=1;tr|A0A2R8YEM5|A0A2R8YEM5_HUMAN 2-phospho-D-glycerate hydro-lyase (Fra	YMGK(1)GVSK	YMGK(84.92)GVSK(-84.92)
			ENO1_K193	FREAMRIGAEVYHNLKNVIKEKYGKDATNVG	1.78479	0.00230047	1.79179	0.00836788	-0.00699356	0.99045	sp|P06733|ENOA_HUMAN Alpha-enolase OS=Homo sapiens OX=9606 GN=ENO1 PE=1 SV=2;tr|A0A2R8Y6G6|A0A2R8Y6G6_HUMAN 2-phospho-D-glycerate hydro-lyase OS=Homo sapiens OX=9606 GN=ENO1 PE=1 SV=1	IGAEVYHNLK(1)NVIK	IGAEVYHNLK(52.28)NVIK(-52.28)
P06748	NPM1	2	NPM1_K215	PAKNAQKSNQNGKDSKPSSTPRSKGQESFKK	NA	NA	NA	NA	2.33096	0.0245876	sp|P06748|NPM_HUMAN Nucleophosmin OS=Homo sapiens OX=9606 GN=NPM1 PE=1 SV=2	DSK(1)PSSTPR	DSK(49.1)PSSTPR
			NPM1_K27	LRPQNYLFGCELKADKDYHFKVDNDENEHQL	1.04095	0.0350146	-0.12975	0.821325	1.1707	0.0545896	sp|P06748|NPM_HUMAN Nucleophosmin OS=Homo sapiens OX=9606 GN=NPM1 PE=1 SV=2	ADK(0.986)DYHFK(0.014)VDNDENEHQLSLR	ADK(18.39)DYHFK(-18.39)VDNDENEHQLSLR
P07355	ANXA2	1	ANXA2_K204	ELIDQDARDLYDAGVKRKGTDVPKWISIMTE	0.324698	0.562805	1.12335	0.042327	-0.798647	0.171011	sp|P07355|ANXA2_HUMAN Annexin A2 OS=Homo sapiens OX=9606 GN=ANXA2 PE=1 SV=2;tr|H0YN42|H0YN42_HUMAN Annexin (Fragment) OS=Homo sapiens OX=9606 GN=ANXA2 PE=1 SV=1;sp|A6NMY6|AXA2L_HUMAN Putative annexin A2-like protein OS=Homo sapiens OX=9606 GN=ANXA2P2 PE=5	DLYDAGVK(1)R	DLYDAGVK(57.18)R
P07737	PFN1	1	PFN1_K108	TGGAPTFNVTVTKTDKTLVLLMGKEGVHGGL	1.00235	0.120079	-0.257415	0.643285	1.10536	0.046071	sp|P07737|PROF1_HUMAN Profilin-1 OS=Homo sapiens OX=9606 GN=PFN1 PE=1 SV=2;tr|K7EJ44|K7EJ44_HUMAN Profilin OS=Homo sapiens OX=9606 GN=PFN1 PE=1 SV=1	TDK(1)TLVLLMGK	TDK(69.82)TLVLLMGK(-69.82)
P07900	HSP90AA1	1	HSP90AA1_K458	KNIKLGIHEDSQNRKKLSELLRYYTSASGDE	0.931631	0.029549	0.559914	0.191463	0.371717	0.345576	sp|P07900|HS90A_HUMAN Heat shock protein HSP 90-alpha OS=Homo sapiens OX=9606 GN=HSP90AA1 PE=1 SV=5	K(1)LSELLR	K(68.42)LSELLR
P07910	HNRNPC	1	HNRNPC_K42	VVKKSDVEAIFSKYGKIVGCSVHKGFAFVQY	1.93611	0.0817467	-1.63514	0.0146389	1.13101	0.0267854	sp|P07910|HNRPC_HUMAN Heterogeneous nuclear ribonucleoproteins C1/C2 OS=Homo sapiens OX=9606 GN=HNRNPC PE=1 SV=4;tr|B4DY08|B4DY08_HUMAN Heterogeneous nuclear ribonucleoproteins C1/C2 OS=Homo sapiens OX=9606 GN=HNRNPC PE=1 SV=1;tr|G3V2Q1|G3V2Q1_HUMAN Hetero	YGK(1)IVGCSVHK	YGK(46.59)IVGCSVHK(-46.59)
P07954	FH	2	FH_K80	DKYYGAQTVRSTMNFKIGGVTERMPTPVIKA	1.43333	0.00916332	0.437298	0.335028	0.996032	0.0240313	sp|P07954|FUMH_HUMAN Fumarate hydratase, mitochondrial OS=Homo sapiens OX=9606 GN=FH PE=1 SV=3	STMNFK(1)IGGVTER	STMNFK(51.29)IGGVTER
			FH_K292	TAVGTGLNTRIGFAEKVAAKVAALTGLPFVT	0.92175	0.0261867	0.250382	0.477488	0.671368	0.0722699	sp|P07954|FUMH_HUMAN Fumarate hydratase, mitochondrial OS=Homo sapiens OX=9606 GN=FH PE=1 SV=3	IGFAEK(1)VAAK	IGFAEK(89.7)VAAK(-89.7)
P09622	DLD	1	DLD_K267	GIDMEISKNFQRILQKQGFKFKLNTKVTGAT	2.42264	0.00614216	1.24863	0.120123	1.174	0.142019	sp|P09622|DLDH_HUMAN Dihydrolipoyl dehydrogenase, mitochondrial OS=Homo sapiens OX=9606 GN=DLD PE=1 SV=2;tr|E9PEX6|E9PEX6_HUMAN Dihydrolipoyl dehydrogenase OS=Homo sapiens OX=9606 GN=DLD PE=1 SV=1	ILQK(1)QGFK	ILQK(103.29)QGFK(-103.29)
P10809	HSPD1	9	HSPD1_K91	DGVTVAKSIDLKDKYKNIGAKLVQDVANNTN	1.4202	0.0842457	-0.935401	0.321084	1.75443	0.0354152	sp|P10809|CH60_HUMAN 60 kDa heat shock protein, mitochondrial OS=Homo sapiens OX=9606 GN=HSPD1 PE=1 SV=2;tr|E7EXB4|E7EXB4_HUMAN 60 kDa heat shock protein, mitochondrial (Fragment) OS=Homo sapiens OX=9606 GN=HSPD1 PE=1 SV=1;tr|E7ESH4|E7ESH4_HUMAN 60 kDa hea	YK(1)NIGAK	YK(96.05)NIGAK(-96.05)
			HSPD1_K250	QKCEFQDAYVLLSEKKISSIQSIVPALEIAN	1.43678	0.022621	0.749492	0.20159	0.687293	0.205655	sp|P10809|CH60_HUMAN 60 kDa heat shock protein, mitochondrial OS=Homo sapiens OX=9606 GN=HSPD1 PE=1 SV=2	K(1)ISSIQSIVPALEIANAHR	K(84.83)ISSIQSIVPALEIANAHR
			HSPD1_K301	LVLNRLKVGLQVVAVKAPGFGDNRKNQLKDM	1.45619	0.0122989	0.818819	0.129517	0.637373	0.230646	sp|P10809|CH60_HUMAN 60 kDa heat shock protein, mitochondrial OS=Homo sapiens OX=9606 GN=HSPD1 PE=1 SV=2	VGLQVVAVK(1)APGFGDNRK	VGLQVVAVK(85.29)APGFGDNRK(-85.29)
			HSPD1_K396	TTSEYEKEKLNERLAKLSDGVAVLKVGGTSD	1.44536	0.00687913	0.888187	0.0728198	0.557174	0.24429	sp|P10809|CH60_HUMAN 60 kDa heat shock protein, mitochondrial OS=Homo sapiens OX=9606 GN=HSPD1 PE=1 SV=2	LAK(1)LSDGVAVLK	LAK(62.82)LSDGVAVLK(-62.82)
			HSPD1_K133	VLARSIAKEGFEKISKGANPVEIRRGVMLAV	1.21479	0.0248213	0.689097	0.174804	0.525691	0.258279	sp|P10809|CH60_HUMAN 60 kDa heat shock protein, mitochondrial OS=Homo sapiens OX=9606 GN=HSPD1 PE=1 SV=2;tr|E7EXB4|E7EXB4_HUMAN 60 kDa heat shock protein, mitochondrial (Fragment) OS=Homo sapiens OX=9606 GN=HSPD1 PE=1 SV=1;tr|E7ESH4|E7ESH4_HUMAN 60 kDa hea	ISK(1)GANPVEIRR	ISK(88.02)GANPVEIRR
			HSPD1_K233	KFDRGYISPYFINTSKGQKCEFQDAYVLLSE	1.1014	0.0386567	0.579538	0.250647	0.521866	0.298826	sp|P10809|CH60_HUMAN 60 kDa heat shock protein, mitochondrial OS=Homo sapiens OX=9606 GN=HSPD1 PE=1 SV=2	GYISPYFINTSK(1)GQK	GYISPYFINTSK(88.44)GQK(-88.44)
			HSPD1_K130	TATVLARSIAKEGFEKISKGANPVEIRRGVM	1.30914	0.0117583	0.892489	0.0689937	0.416655	0.374123	sp|P10809|CH60_HUMAN 60 kDa heat shock protein, mitochondrial OS=Homo sapiens OX=9606 GN=HSPD1 PE=1 SV=2;tr|E7EXB4|E7EXB4_HUMAN 60 kDa heat shock protein, mitochondrial (Fragment) OS=Homo sapiens OX=9606 GN=HSPD1 PE=1 SV=1;tr|E7ESH4|E7ESH4_HUMAN 60 kDa hea	EGFEK(1)ISK	EGFEK(60.44)ISK(-60.44)
			HSPD1_K473	NEDQKIGIEIIKRTLKIPAMTIAKNAGVEGS	1.51136	0.00498409	1.16043	0.0231191	0.350932	0.454729	sp|P10809|CH60_HUMAN 60 kDa heat shock protein, mitochondrial OS=Homo sapiens OX=9606 GN=HSPD1 PE=1 SV=2	TLK(1)IPAMTIAK	TLK(91.09)IPAMTIAK(-91.09)
			HSPD1_K202	SDAMKKVGRKGVITVKDGKTLNDELEIIEGM	1.06262	0.0225209	1.00726	0.0517524	0.055357	0.891862	sp|P10809|CH60_HUMAN 60 kDa heat shock protein, mitochondrial OS=Homo sapiens OX=9606 GN=HSPD1 PE=1 SV=2;tr|E7EXB4|E7EXB4_HUMAN 60 kDa heat shock protein, mitochondrial (Fragment) OS=Homo sapiens OX=9606 GN=HSPD1 PE=1 SV=1	GVITVK(1)DGK	GVITVK(50.04)DGK(-50.04)
P11021	HSPA5	1	HSPA5_K340	AKFEELNMDLFRSTMKPVQKVLEDSDLKKSD	-0.979718	0.302449	-2.21094	0.0499081	1.23122	0.108991	sp|P11021|BIP_HUMAN Endoplasmic reticulum chaperone BiP OS=Homo sapiens OX=9606 GN=HSPA5 PE=1 SV=2	STMK(1)PVQK	STMK(60.36)PVQK(-60.36)
P11142	HSPA8	4	HSPA8_K128	SFYPEEVSSMVLTKMKEIAEAYLGKTVTNAV	1.55353	0.0437208	0.248373	0.702165	1.30516	0.115208	sp|P11142|HSP7C_HUMAN Heat shock cognate 71 kDa protein OS=Homo sapiens OX=9606 GN=HSPA8 PE=1 SV=1;tr|E9PKE3|E9PKE3_HUMAN Heat shock cognate 71 kDa protein OS=Homo sapiens OX=9606 GN=HSPA8 PE=1 SV=1;tr|E9PN89|E9PN89_HUMAN Heat shock cognate 71 kDa protein	MK(1)EIAEAYLGK	MK(63.28)EIAEAYLGK(-63.28)
			HSPA8_K328	TLDPVEKALRDAKLDKSQIHDIVLVGGSTRI	1.37534	0.0445796	0.36679	0.587315	1.00855	0.12649	sp|P11142|HSP7C_HUMAN Heat shock cognate 71 kDa protein OS=Homo sapiens OX=9606 GN=HSPA8 PE=1 SV=1;tr|E9PKE3|E9PKE3_HUMAN Heat shock cognate 71 kDa protein OS=Homo sapiens OX=9606 GN=HSPA8 PE=1 SV=1;tr|E9PNE6|E9PNE6_HUMAN Heat shock cognate 71 kDa protein	LDK(1)SQIHDIVLVGGSTR	LDK(45)SQIHDIVLVGGSTR
			HSPA8_K319	ELNADLFRGTLDPVEKALRDAKLDKSQIHDI	0.584724	0.167122	1.06695	0.0270692	-0.482223	0.248751	sp|P11142|HSP7C_HUMAN Heat shock cognate 71 kDa protein OS=Homo sapiens OX=9606 GN=HSPA8 PE=1 SV=1;tr|E9PKE3|E9PKE3_HUMAN Heat shock cognate 71 kDa protein OS=Homo sapiens OX=9606 GN=HSPA8 PE=1 SV=1;tr|E9PNE6|E9PNE6_HUMAN Heat shock cognate 71 kDa protein	GTLDPVEK(1)ALR	GTLDPVEK(104.2)ALR
			HSPA8_K451	PGVLIQVYEGERAMTKDNNLLGKFELTGIPP	0.973143	0.0483582	0.854891	0.0772895	0.118252	0.79312	sp|P11142|HSP7C_HUMAN Heat shock cognate 71 kDa protein OS=Homo sapiens OX=9606 GN=HSPA8 PE=1 SV=1;tr|E9PKE3|E9PKE3_HUMAN Heat shock cognate 71 kDa protein OS=Homo sapiens OX=9606 GN=HSPA8 PE=1 SV=1;tr|E9PNE6|E9PNE6_HUMAN Heat shock cognate 71 kDa protein	AMTK(1)DNNLLGK	AMTK(46.16)DNNLLGK(-46.16)
P14618	PKM	1	PKM_K256	FASFIRKASDVHEVRKVLGEKGKNIKIISKI	0.00133082	0.998639	-2.09517	0.029825	2.09651	0.0073924	sp|P14618|KPYM_HUMAN Pyruvate kinase PKM OS=Homo sapiens OX=9606 GN=PKM PE=1 SV=4;tr|H3BTN5|H3BTN5_HUMAN Pyruvate kinase (Fragment) OS=Homo sapiens OX=9606 GN=PKM PE=1 SV=1;tr|B4DNK4|B4DNK4_HUMAN Pyruvate kinase OS=Homo sapiens OX=9606 GN=PKM PE=1 SV=1;tr|	K(1)VLGEK	K(99.38)VLGEK(-99.38)
P14625	HSP90B1	1	HSP90B1_K97	VNRMMKLIINSLYKNKEIFLRELISNASDAL	0.667213	0.0462964	0.215047	0.516912	0.452166	0.158688	sp|P14625|ENPL_HUMAN Endoplasmin OS=Homo sapiens OX=9606 GN=HSP90B1 PE=1 SV=1;tr|Q96GW1|Q96GW1_HUMAN Endoplasmin OS=Homo sapiens OX=9606 GN=HSP90B1 PE=1 SV=1;tr|A0A1W2PRR1|A0A1W2PRR1_HUMAN Endoplasmin OS=Homo sapiens OX=9606 GN=HSP90B1 PE=1 SV=1;tr|F8W026|	NK(1)EIFLR	NK(73.04)EIFLR
P19338	NCL	1	NCL_K513	TEETLQEVFEKATFIKVPQNQNGKSKGYAFI	1.19185	0.0143641	0.484013	0.325886	0.707837	0.111036	sp|P19338|NUCL_HUMAN Nucleolin OS=Homo sapiens OX=9606 GN=NCL PE=1 SV=3;tr|H7BY16|H7BY16_HUMAN Nucleolin (Fragment) OS=Homo sapiens OX=9606 GN=NCL PE=1 SV=8	ATFIK(1)VPQNQNGK	ATFIK(51.95)VPQNQNGK(-51.95)
P22033	MMUT	1	MMUT_K343	LWAHLIEKMFQPKNSKSLLLRAHCQTSGWSL	0.921481	0.0465852	0.728927	0.105874	0.192554	0.628878	sp|P22033|MUTA_HUMAN Methylmalonyl-CoA mutase, mitochondrial OS=Homo sapiens OX=9606 GN=MMUT PE=1 SV=4	NSK(1)SLLLR	NSK(101.33)SLLLR
P22626	HNRNPA2B1	1	HNRNPA2B1_K173	VTFDDHDPVDKIVLQKYHTINGHNAEVRKAL	-1.7839	0.018467	-1.65282	0.0255811	-0.131084	0.794357	sp|P22626|ROA2_HUMAN Heterogeneous nuclear ribonucleoproteins A2/B1 OS=Homo sapiens OX=9606 GN=HNRNPA2B1 PE=1 SV=2;tr|A0A087WUI2|A0A087WUI2_HUMAN Heterogeneous nuclear ribonucleoproteins A2/B1 OS=Homo sapiens OX=9606 GN=HNRNPA2B1 PE=1 SV=1	IVLQK(1)YHTINGHNAEVR	IVLQK(45.72)YHTINGHNAEVR
P24752	ACAT1	3	ACAT1_K263	VVVKEDEEYKRVDFSKVPKLKTVFQKENGTV	1.90555	0.0276358	1.16192	0.145677	0.743639	0.183497	sp|P24752|THIL_HUMAN Acetyl-CoA acetyltransferase, mitochondrial OS=Homo sapiens OX=9606 GN=ACAT1 PE=1 SV=1;tr|A0A5F9ZHL1|A0A5F9ZHL1_HUMAN Acetyl-CoA acetyltransferase, mitochondrial OS=Homo sapiens OX=9606 GN=ACAT1 PE=1 SV=1;tr|A0A5F9ZHD4|A0A5F9ZHD4_HUMAN	RVDFSK(1)VPK	RVDFSK(87.18)VPK(-87.18)
			ACAT1_K268	DEEYKRVDFSKVPKLKTVFQKENGTVTAANA	0.907872	0.0394735	0.714501	0.109591	0.193371	0.585519	sp|P24752|THIL_HUMAN Acetyl-CoA acetyltransferase, mitochondrial OS=Homo sapiens OX=9606 GN=ACAT1 PE=1 SV=1;tr|A0A5F9ZHL1|A0A5F9ZHL1_HUMAN Acetyl-CoA acetyltransferase, mitochondrial OS=Homo sapiens OX=9606 GN=ACAT1 PE=1 SV=1;tr|A0A5F9ZHD4|A0A5F9ZHD4_HUMAN	LK(1)TVFQK	LK(85.26)TVFQK(-85.26)
			ACAT1_K174	VPYVMNRGSTPYGGVKLEDLIVKDGLTDVYN	1.30024	0.0252848	1.2106	0.0149291	0.0896365	0.855063	sp|P24752|THIL_HUMAN Acetyl-CoA acetyltransferase, mitochondrial OS=Homo sapiens OX=9606 GN=ACAT1 PE=1 SV=1;tr|A0A5F9ZHL1|A0A5F9ZHL1_HUMAN Acetyl-CoA acetyltransferase, mitochondrial OS=Homo sapiens OX=9606 GN=ACAT1 PE=1 SV=1;tr|A0A5F9ZHD4|A0A5F9ZHD4_HUMAN	GSTPYGGVK(1)LEDLIVK	GSTPYGGVK(73.85)LEDLIVK(-73.85)
P25705	ATP5F1A	1	ATP5F1A_K531	VSQHQALLGTIRADGKISEQSDAKLKEIVTN	1.89149	0.0365969	0.810488	0.339933	1.081	0.208575	sp|P25705|ATPA_HUMAN ATP synthase subunit alpha, mitochondrial OS=Homo sapiens OX=9606 GN=ATP5F1A PE=1 SV=1	ADGK(1)ISEQSDAK	ADGK(109.66)ISEQSDAK(-109.66)
P26641	EEF1G	1	EEF1G_K220	GEVKLCEKMAQFDAKKFAETQPKKDTPRKEK	0.450721	0.473696	-1.08824	0.124192	1.53896	0.0110562	sp|P26641|EF1G_HUMAN Elongation factor 1-gamma OS=Homo sapiens OX=9606 GN=EEF1G PE=1 SV=3	K(1)FAETQPK	K(64.26)FAETQPK(-64.26)
P27144	AK4	1	AK4_K179	PEAVAARLRQYKDVAKPVIELYKSRGVLHQF	1.13801	0.0332831	0.521785	0.298401	0.616229	0.222793	sp|P27144|KAD4_HUMAN Adenylate kinase 4, mitochondrial OS=Homo sapiens OX=9606 GN=AK4 PE=1 SV=1;tr|F8VS11|F8VS11_HUMAN Nucleoside-diphosphate kinase OS=Homo sapiens OX=9606 GN=AK4 PE=1 SV=1	DVAK(1)PVIELYK	DVAK(66.43)PVIELYK(-66.43)
P30405	PPIF	5	PPIF_K73	PLGRVVLELKADVVPKTAENFRALCTGEKGF	1.35227	0.00925949	0.647671	0.168997	0.704602	0.110589	sp|P30405|PPIF_HUMAN Peptidyl-prolyl cis-trans isomerase F, mitochondrial OS=Homo sapiens OX=9606 GN=PPIF PE=1 SV=1;tr|H0Y548|H0Y548_HUMAN Peptidyl-prolyl cis-trans isomerase (Fragment) OS=Homo sapiens OX=9606 GN=PPIF PE=1 SV=1;tr|R4GN99|R4GN99_HUMAN Pepti	ADVVPK(1)TAENFR	ADVVPK(51.93)TAENFR
			PPIF_K190	KEGMDVVKKIESFGSKSGRTSKKIVITDCGQ	2.08127	0.0440759	0.948208	0.329434	1.13306	0.213419	sp|P30405|PPIF_HUMAN Peptidyl-prolyl cis-trans isomerase F, mitochondrial OS=Homo sapiens OX=9606 GN=PPIF PE=1 SV=1	IESFGSK(1)SGR	IESFGSK(71.45)SGR
			PPIF_K183	HVVFGHVKEGMDVVKKIESFGSKSGRTSKKI	1.87453	0.0326727	1.04074	0.20826	0.833786	0.272638	sp|P30405|PPIF_HUMAN Peptidyl-prolyl cis-trans isomerase F, mitochondrial OS=Homo sapiens OX=9606 GN=PPIF PE=1 SV=1	K(1)IESFGSK	K(105.14)IESFGSK(-105.14)
			PPIF_K175	KTDWLDGKHVVFGHVKEGMDVVKKIESFGSK	1.15871	0.0156244	0.794387	0.075077	0.364327	0.333731	sp|P30405|PPIF_HUMAN Peptidyl-prolyl cis-trans isomerase F, mitochondrial OS=Homo sapiens OX=9606 GN=PPIF PE=1 SV=1	HVVFGHVK(1)EGMDVVK	HVVFGHVK(52.58)EGMDVVK(-52.58)
			PPIF_K167	SQFFICTIKTDWLDGKHVVFGHVKEGMDVVK	1.53229	0.0179242	0.975309	0.129764	0.556986	0.340808	sp|P30405|PPIF_HUMAN Peptidyl-prolyl cis-trans isomerase F, mitochondrial OS=Homo sapiens OX=9606 GN=PPIF PE=1 SV=1	TDWLDGK(1)HVVFGHVK	TDWLDGK(46.75)HVVFGHVK(-46.75)
P31040	SDHA	1	SDHA_K538	AAVFRVGSVLQEGCGKISKLYGDLKHLKTFD	1.55588	0.00179103	0.804116	0.0680019	0.751761	0.0857733	sp|P31040|SDHA_HUMAN Succinate dehydrogenase [ubiquinone] flavoprotein subunit, mitochondrial OS=Homo sapiens OX=9606 GN=SDHA PE=1 SV=2;tr|A0A087X1I3|A0A087X1I3_HUMAN Flavoprotein subunit of complex II OS=Homo sapiens OX=9606 GN=SDHA PE=1 SV=1	VGSVLQEGCGK(1)ISK	VGSVLQEGCGK(59.54)ISK(-59.54)
P34897	SHMT2	2	SHMT2_K302	SGLIFYRKGVKAVDPKTGREIPYTFEDRINF	1.9206	0.081267	-0.302312	0.776094	2.22292	0.0188559	sp|P34897|GLYM_HUMAN Serine hydroxymethyltransferase, mitochondrial OS=Homo sapiens OX=9606 GN=SHMT2 PE=1 SV=3;tr|G3V2Y4|G3V2Y4_HUMAN Glycine hydroxymethyltransferase (Fragment) OS=Homo sapiens OX=9606 GN=SHMT2 PE=1 SV=1;tr|H0YIZ0|H0YIZ0_HUMAN Glycine hydr	AVDPK(1)TGR	AVDPK(113.7)TGR
			SHMT2_K469	IGLEVKSKTAKLQDFKSFLLKDSETSQRLAN	1.75665	0.00193525	1.26417	0.0157377	0.492484	0.265322	sp|P34897|GLYM_HUMAN Serine hydroxymethyltransferase, mitochondrial OS=Homo sapiens OX=9606 GN=SHMT2 PE=1 SV=3	LQDFK(1)SFLLK	LQDFK(87.31)SFLLK(-87.31)
P36957	DLST	2	DLST_K272	SNIQEMRARHKEAFLKKHNLKLGFMSAFVKA	2.47639	0.00688948	0.787978	0.332983	1.68841	0.0492746	sp|P36957|ODO2_HUMAN Dihydrolipoyllysine-residue succinyltransferase component of 2-oxoglutarate dehydrogenase complex, mitochondrial OS=Homo sapiens OX=9606 GN=DLST PE=1 SV=4;tr|Q86SW4|Q86SW4_HUMAN Dihydrolipoamide acetyltransferase component of pyruvate	HKEAFLK(1)K	HK(-78.25)EAFLK(78.25)K(-109.48)
			DLST_K277	MRARHKEAFLKKHNLKLGFMSAFVKASAFAL	1.80797	0.0337484	1.07635	0.163528	0.731628	0.236716	sp|P36957|ODO2_HUMAN Dihydrolipoyllysine-residue succinyltransferase component of 2-oxoglutarate dehydrogenase complex, mitochondrial OS=Homo sapiens OX=9606 GN=DLST PE=1 SV=4;tr|Q86SW4|Q86SW4_HUMAN Dihydrolipoamide acetyltransferase component of pyruvate	HNLK(1)LGFMSAFVK	HNLK(42.21)LGFMSAFVK(-42.21)
P37802	TAGLN2	1	TAGLN2_K40	DLEQILIQWITTQCRKDVGRPQPGRENFQNW	0.854843	0.225676	-0.261067	0.811478	2.19718	0.0311549	sp|P37802|TAGL2_HUMAN Transgelin-2 OS=Homo sapiens OX=9606 GN=TAGLN2 PE=1 SV=3;tr|X6RJP6|X6RJP6_HUMAN Transgelin-2 (Fragment) OS=Homo sapiens OX=9606 GN=TAGLN2 PE=1 SV=1	K(1)DVGRPQPGR	K(43.31)DVGRPQPGR
P38646	HSPA9	3	HSPA9_K288	LGGEDFDQALLRHIVKEFKRETGVDLTKDNM	2.13261	0.0116415	0.467489	0.536758	1.66512	0.0402064	sp|P38646|GRP75_HUMAN Stress-70 protein, mitochondrial OS=Homo sapiens OX=9606 GN=HSPA9 PE=1 SV=2	HIVK(1)EFK	HIVK(86.47)EFK(-86.47)
			HSPA9_K300	HIVKEFKRETGVDLTKDNMALQRVREAAEKA	1.07786	0.0256774	0.327521	0.459215	0.750336	0.081132	sp|P38646|GRP75_HUMAN Stress-70 protein, mitochondrial OS=Homo sapiens OX=9606 GN=HSPA9 PE=1 SV=2;tr|A0A3B3ITN1|A0A3B3ITN1_HUMAN Stress-70 protein, mitochondrial (Fragment) OS=Homo sapiens OX=9606 GN=HSPA9 PE=1 SV=1	ETGVDLTK(1)DNMALQR	ETGVDLTK(103.34)DNMALQR
			HSPA9_K143	YDDPEVQKDIKNVPFKIVRASNGDAWVEAHG	1.28556	0.0138278	1.41852	0.0235466	-0.13296	0.812915	sp|P38646|GRP75_HUMAN Stress-70 protein, mitochondrial OS=Homo sapiens OX=9606 GN=HSPA9 PE=1 SV=2;tr|A0A3B3ITI4|A0A3B3ITI4_HUMAN Stress-70 protein, mitochondrial OS=Homo sapiens OX=9606 GN=HSPA9 PE=1 SV=1;tr|D6RJI2|D6RJI2_HUMAN Stress-70 protein, mitochond	NVPFK(1)IVR	NVPFK(64.8)IVR
P39023	RPL3	1	RPL3_K385	TTSKFGHGRFQTMEEKKAFMGPLKKDRIAKE	1.24841	0.0235444	0.217508	0.67768	1.0309	0.0516416	sp|P39023|RL3_HUMAN 60S ribosomal protein L3 OS=Homo sapiens OX=9606 GN=RPL3 PE=1 SV=2;tr|G5E9G0|G5E9G0_HUMAN 60S ribosomal protein L3 OS=Homo sapiens OX=9606 GN=RPL3 PE=1 SV=1	FQTMEEK(1)K	FQTMEEK(57.05)K(-57.05)
P40926	MDH2	5	MDH2_K157	NPVNSTIPITAEVFKKHGVYNPNKIFGVTTL	NA	NA	NA	NA	1.46959	0.0408078	sp|P40926|MDHM_HUMAN Malate dehydrogenase, mitochondrial OS=Homo sapiens OX=9606 GN=MDH2 PE=1 SV=3;tr|G3XAL0|G3XAL0_HUMAN Malate dehydrogenase OS=Homo sapiens OX=9606 GN=MDH2 PE=1 SV=1	K(1)HGVYNPNK	K(56.43)HGVYNPNK(-56.43)
			MDH2_K328	EKMISDAIPELKASIKKGEDFVKTLK	4.29696	0.0350996	2.235	0.135759	2.06196	0.164696	sp|P40926|MDHM_HUMAN Malate dehydrogenase, mitochondrial OS=Homo sapiens OX=9606 GN=MDH2 PE=1 SV=3;tr|G3XAL0|G3XAL0_HUMAN Malate dehydrogenase OS=Homo sapiens OX=9606 GN=MDH2 PE=1 SV=1	ASIK(0.944)K(0.056)GEDFVK	ASIK(12.24)K(-12.24)GEDFVK(-40.15)
			MDH2_K329	KMISDAIPELKASIKKGEDFVKTLK	2.77559	0.00361675	1.78556	0.0420245	0.990024	0.235889	sp|P40926|MDHM_HUMAN Malate dehydrogenase, mitochondrial OS=Homo sapiens OX=9606 GN=MDH2 PE=1 SV=3;tr|G3XAL0|G3XAL0_HUMAN Malate dehydrogenase OS=Homo sapiens OX=9606 GN=MDH2 PE=1 SV=1	K(1)GEDFVK	K(71.88)GEDFVK(-71.88)
			MDH2_K78	GVAADLSHIETKAAVKGYLGPEQLPDCLKGC	1.34923	0.0227042	0.69419	0.205131	0.655039	0.260004	sp|P40926|MDHM_HUMAN Malate dehydrogenase, mitochondrial OS=Homo sapiens OX=9606 GN=MDH2 PE=1 SV=3	AAVK(1)GYLGPEQLPDCLK	AAVK(52.34)GYLGPEQLPDCLK(-52.34)
			MDH2_K307	LLLGKKGIEKNLGIGKVSSFEEKMISDAIPE	0.999881	0.0477956	0.556565	0.246366	0.443317	0.315444	sp|P40926|MDHM_HUMAN Malate dehydrogenase, mitochondrial OS=Homo sapiens OX=9606 GN=MDH2 PE=1 SV=3;tr|G3XAL0|G3XAL0_HUMAN Malate dehydrogenase OS=Homo sapiens OX=9606 GN=MDH2 PE=1 SV=1	NLGIGK(1)VSSFEEK	NLGIGK(93.82)VSSFEEK(-93.82)
P40939	HADHA	4	HADHA_K214	DMMLTGRSIRADRAKKMGLVDQLVEPLGPGL	NA	NA	NA	NA	2.06291	0.0137524	sp|P40939|ECHA_HUMAN Trifunctional enzyme subunit alpha, mitochondrial OS=Homo sapiens OX=9606 GN=HADHA PE=1 SV=2;tr|H0YFD6|H0YFD6_HUMAN Enoyl-CoA hydratase OS=Homo sapiens OX=9606 GN=HADHA PE=1 SV=2;tr|A0A2R8Y4F5|A0A2R8Y4F5_HUMAN Enoyl-CoA hydratase OS=Ho	K(1)MGLVDQLVEPLGPGLKPPEER	K(63.89)MGLVDQLVEPLGPGLK(-63.89)PPEER
			HADHA_K415	GQQQVFKGLNDKVKKKALTSFERDSIFSNLT	1.62275	0.00191774	1.22339	0.0124869	0.399362	0.367214	sp|P40939|ECHA_HUMAN Trifunctional enzyme subunit alpha, mitochondrial OS=Homo sapiens OX=9606 GN=HADHA PE=1 SV=2;tr|H0YFD6|H0YFD6_HUMAN Enoyl-CoA hydratase OS=Homo sapiens OX=9606 GN=HADHA PE=1 SV=2;tr|A0A2R8Y4F5|A0A2R8Y4F5_HUMAN Enoyl-CoA hydratase OS=Ho	K(1)ALTSFER	K(61.96)ALTSFER
			HADHA_K406	DATLTALDRGQQQVFKGLNDKVKKKALTSFE	1.30067	0.00849355	0.991888	0.035348	0.308783	0.481436	sp|P40939|ECHA_HUMAN Trifunctional enzyme subunit alpha, mitochondrial OS=Homo sapiens OX=9606 GN=HADHA PE=1 SV=2;tr|H0YFD6|H0YFD6_HUMAN Enoyl-CoA hydratase OS=Homo sapiens OX=9606 GN=HADHA PE=1 SV=2;tr|A0A2R8Y4F5|A0A2R8Y4F5_HUMAN Enoyl-CoA hydratase OS=Ho	GQQQVFK(1)GLNDK	GQQQVFK(67.73)GLNDK(-67.73)
			HADHA_K60	VKGDVAVVRINSPNSKVNTLSKELHSEFSEV	2.64668	0.00154789	2.69125	0.00222553	-0.0445749	0.946943	sp|P40939|ECHA_HUMAN Trifunctional enzyme subunit alpha, mitochondrial OS=Homo sapiens OX=9606 GN=HADHA PE=1 SV=2;tr|H0YFD6|H0YFD6_HUMAN Enoyl-CoA hydratase OS=Homo sapiens OX=9606 GN=HADHA PE=1 SV=2;tr|A0A2R8Y4F5|A0A2R8Y4F5_HUMAN Enoyl-CoA hydratase OS=Ho	INSPNSK(1)VNTLSK	INSPNSK(85.96)VNTLSK(-85.96)
P48735	IDH2	1	IDH2_K166	PIICKNIPRLVPGWTKPITIGRHAHGDQYKA	1.19089	0.00556992	0.742301	0.0614191	0.448591	0.239979	sp|P48735|IDHP_HUMAN Isocitrate dehydrogenase [NADP], mitochondrial OS=Homo sapiens OX=9606 GN=IDH2 PE=1 SV=2	LVPGWTK(1)PITIGR	LVPGWTK(46.61)PITIGR
P49411	TUFM	1	TUFM_K286	RGTVVTGTLERGILKKGDECELLGHSKNIRT	1.59913	0.040785	0.739493	0.288646	0.85964	0.145257	sp|P49411|EFTU_HUMAN Elongation factor Tu, mitochondrial OS=Homo sapiens OX=9606 GN=TUFM PE=1 SV=2	K(1)GDECELLGHSK	K(73.07)GDECELLGHSK(-73.07)
P49748	ACADVL	4	ACADVL_K635	ALQSDPWQQELYRNFKSISKALVERGGVVTS	1.4101	0.0116909	0.495037	0.308538	0.915064	0.0502564	sp|P49748|ACADV_HUMAN Very long-chain specific acyl-CoA dehydrogenase, mitochondrial OS=Homo sapiens OX=9606 GN=ACADVL PE=1 SV=1;tr|G3V1M7|G3V1M7_HUMAN Very long-chain-specific acyl-CoA dehydrogenase, mitochondrial (Fragment) OS=Homo sapiens OX=9606 GN=ACA	NFK(1)SISK	NFK(87.28)SISK(-87.28)
			ACADVL_K556	EQFATVVEAKLIKHKKGIVNEQFLLQRLADG	1.18092	0.0160653	0.441182	0.325412	0.739742	0.10922	sp|P49748|ACADV_HUMAN Very long-chain specific acyl-CoA dehydrogenase, mitochondrial OS=Homo sapiens OX=9606 GN=ACADVL PE=1 SV=1;tr|J3QRJ8|J3QRJ8_HUMAN Very long-chain-specific acyl-CoA dehydrogenase, mitochondrial (Fragment) OS=Homo sapiens OX=9606 GN=ACA	K(1)GIVNEQFLLQR	K(116.3)GIVNEQFLLQR
			ACADVL_K276	VFAKTPVTDPATGAVKEKITAFVVERGFGGI	1.27025	0.0108843	0.69363	0.143134	0.576618	0.145478	sp|P49748|ACADV_HUMAN Very long-chain specific acyl-CoA dehydrogenase, mitochondrial OS=Homo sapiens OX=9606 GN=ACADVL PE=1 SV=1	TPVTDPATGAVK(1)EK	TPVTDPATGAVK(109.72)EK(-109.72)
			ACADVL_K278	AKTPVTDPATGAVKEKITAFVVERGFGGITH	1.89211	0.000710415	1.51761	0.00620282	0.374503	0.437876	sp|P49748|ACADV_HUMAN Very long-chain specific acyl-CoA dehydrogenase, mitochondrial OS=Homo sapiens OX=9606 GN=ACADVL PE=1 SV=1	EK(1)ITAFVVER	EK(79.99)ITAFVVER
P55084	HADHB	2	HADHB_K72	VDGVRTPFLLSGTSYKDLMPHDLARAALTGL	1.39048	0.0221353	0.37382	0.486416	1.01666	0.0518554	sp|P55084|ECHB_HUMAN Trifunctional enzyme subunit beta, mitochondrial OS=Homo sapiens OX=9606 GN=HADHB PE=1 SV=3;tr|B5MD38|B5MD38_HUMAN Trifunctional enzyme subunit beta, mitochondrial OS=Homo sapiens OX=9606 GN=HADHB PE=1 SV=1;tr|C9K0M0|C9K0M0_HUMAN Trifu	TPFLLSGTSYK(1)DLMPHDLAR	TPFLLSGTSYK(51.35)DLMPHDLAR
			HADHB_K188	IRHSRKMRKLMLDLNKAKSMGQRLSLISKFR	1.31966	0.0277306	0.535818	0.331016	0.783841	0.0941042	sp|P55084|ECHB_HUMAN Trifunctional enzyme subunit beta, mitochondrial OS=Homo sapiens OX=9606 GN=HADHB PE=1 SV=3;tr|F5GZQ3|F5GZQ3_HUMAN Trifunctional enzyme subunit beta, mitochondrial OS=Homo sapiens OX=9606 GN=HADHB PE=1 SV=1	LMLDLNK(1)AK	LMLDLNK(63.48)AK(-63.48)
P61604	HSPE1	3	HSPE1_K56	VLQATVVAVGSGSKGKGGEIQPVSVKVGDKV	2.71173	0.00607635	1.66556	0.0665304	1.04617	0.197894	sp|P61604|CH10_HUMAN 10 kDa heat shock protein, mitochondrial OS=Homo sapiens OX=9606 GN=HSPE1 PE=1 SV=2;tr|B8ZZL8|B8ZZL8_HUMAN 10 kDa heat shock protein, mitochondrial OS=Homo sapiens OX=9606 GN=HSPE1 PE=1 SV=1	GK(1)GGEIQPVSVK	GK(83.87)GGEIQPVSVK(-83.87)
			HSPE1_K70	GKGGEIQPVSVKVGDKVLLPEYGGTKVVLDD	1.08324	0.0369037	0.63367	0.19943	0.449565	0.355744	sp|P61604|CH10_HUMAN 10 kDa heat shock protein, mitochondrial OS=Homo sapiens OX=9606 GN=HSPE1 PE=1 SV=2;tr|B8ZZL8|B8ZZL8_HUMAN 10 kDa heat shock protein, mitochondrial OS=Homo sapiens OX=9606 GN=HSPE1 PE=1 SV=1;tr|B8ZZ54|B8ZZ54_HUMAN 10 kDa heat shock pro	VGDK(1)VLLPEYGGTK	VGDK(83.18)VLLPEYGGTK(-83.18)
			HSPE1_K66	SGSKGKGGEIQPVSVKVGDKVLLPEYGGTKV	0.881288	0.0427315	0.570025	0.170684	0.311262	0.408228	sp|P61604|CH10_HUMAN 10 kDa heat shock protein, mitochondrial OS=Homo sapiens OX=9606 GN=HSPE1 PE=1 SV=2;tr|B8ZZL8|B8ZZL8_HUMAN 10 kDa heat shock protein, mitochondrial OS=Homo sapiens OX=9606 GN=HSPE1 PE=1 SV=1;tr|B8ZZ54|B8ZZ54_HUMAN 10 kDa heat shock pro	GGEIQPVSVK(1)VGDK	GGEIQPVSVK(57.02)VGDK(-57.02)
P62263	RPS14	1	RPS14_K106	TALHIKLRATGGNRTKTPGPGAQSALRALAR	1.82893	0.065449	-0.836497	0.134027	0.945461	0.0267534	sp|P62263|RS14_HUMAN 40S ribosomal protein S14 OS=Homo sapiens OX=9606 GN=RPS14 PE=1 SV=3;tr|A0A2R8Y811|A0A2R8Y811_HUMAN 40S ribosomal protein S14 (Fragment) OS=Homo sapiens OX=9606 GN=RPS14 PE=1 SV=1;tr|E5RH77|E5RH77_HUMAN 40S ribosomal protein S14 OS=Hom	TK(1)TPGPGAQSALR	TK(49.5)TPGPGAQSALR
P62826	RAN	2	RAN_K134	LCGNKVDIKDRKVKAKSIVFHRKKNLQYYDI	0.0998571	0.845884	-1.70088	0.0114019	1.80074	0.00157919	sp|P62826|RAN_HUMAN GTP-binding nuclear protein Ran OS=Homo sapiens OX=9606 GN=RAN PE=1 SV=3;tr|B5MDF5|B5MDF5_HUMAN GTP-binding nuclear protein Ran OS=Homo sapiens OX=9606 GN=RAN PE=1 SV=1;tr|J3KQE5|J3KQE5_HUMAN GTP-binding nuclear protein Ran (Fragment) O	AK(1)SIVFHR	AK(134.44)SIVFHR
			RAN_K37	GKTTFVKRHLTGEFEKKYVATLGVEVHPLVF	2.47639	0.00688948	-0.863826	0.178322	1.02552	0.0459096	sp|P62826|RAN_HUMAN GTP-binding nuclear protein Ran OS=Homo sapiens OX=9606 GN=RAN PE=1 SV=3;tr|B5MDF5|B5MDF5_HUMAN GTP-binding nuclear protein Ran OS=Homo sapiens OX=9606 GN=RAN PE=1 SV=1;tr|J3KQE5|J3KQE5_HUMAN GTP-binding nuclear protein Ran (Fragment) O	HLTGEFEK(1)K	HLTGEFEK(50.13)K(-50.13)
P62937	PPIA	3	PPIA_K133	KTEWLDGKHVVFGKVKEGMNIVEAMERFGSR	1.43295	0.084992	-0.357005	0.505179	1.09426	0.0404828	sp|P62937|PPIA_HUMAN Peptidyl-prolyl cis-trans isomerase A OS=Homo sapiens OX=9606 GN=PPIA PE=1 SV=2	VK(1)EGMNIVEAMER	VK(70.98)EGMNIVEAMER
			PPIA_K28	DGEPLGRVSFELFADKVPKTAENFRALSTGE	1.55862	0.0234838	0.584154	0.351876	0.974466	0.0707377	sp|P62937|PPIA_HUMAN Peptidyl-prolyl cis-trans isomerase A OS=Homo sapiens OX=9606 GN=PPIA PE=1 SV=2;tr|F8WE65|F8WE65_HUMAN Peptidyl-prolyl cis-trans isomerase OS=Homo sapiens OX=9606 GN=PPIA PE=1 SV=1;tr|C9J5S7|C9J5S7_HUMAN Peptidyl-prolyl cis-trans isome	VSFELFADK(1)VPK	VSFELFADK(42.74)VPK(-42.74)
			PPIA_K131	TAKTEWLDGKHVVFGKVKEGMNIVEAMERFG	2.19162	0.0169584	1.74489	0.061895	0.446726	0.58448	sp|P62937|PPIA_HUMAN Peptidyl-prolyl cis-trans isomerase A OS=Homo sapiens OX=9606 GN=PPIA PE=1 SV=2	HVVFGK(1)VK	HVVFGK(68.4)VK(-68.4)
P68104	EEF1A1	2	EEF1A1_K439	FAVRDMRQTVAVGVIKAVDKKAAGAGKVTKS	-0.0197493	0.97843	-0.269853	0.659245	1.22491	0.0449352	sp|P68104|EF1A1_HUMAN Elongation factor 1-alpha 1 OS=Homo sapiens OX=9606 GN=EEF1A1 PE=1 SV=1;sp|Q5VTE0|EF1A3_HUMAN Putative elongation factor 1-alpha-like 3 OS=Homo sapiens OX=9606 GN=EEF1A1P5 PE=5 SV=1;tr|A0A087WVQ9|A0A087WVQ9_HUMAN Elongation factor 1-a	QTVAVGVIK(1)AVDKK	QTVAVGVIK(33.69)AVDK(-33.69)K(-124.6)
			EEF1A1_K450	VGVIKAVDKKAAGAGKVTKSAQKAQKAK	1.14815	0.0402907	-0.0165836	0.979821	1.16473	0.086308	sp|P68104|EF1A1_HUMAN Elongation factor 1-alpha 1 OS=Homo sapiens OX=9606 GN=EEF1A1 PE=1 SV=1;sp|Q5VTE0|EF1A3_HUMAN Putative elongation factor 1-alpha-like 3 OS=Homo sapiens OX=9606 GN=EEF1A1P5 PE=5 SV=1;tr|A0A087WVQ9|A0A087WVQ9_HUMAN Elongation factor 1-a	AAGAGK(1)VTK	AAGAGK(78.19)VTK(-78.19)
Q06830	PRDX1	2	PRDX1_K67	CPTEIIAFSDRAEEFKKLNCQVIGASVDSHF	0.0256999	0.968172	-1.57224	0.0672134	1.59794	0.0392096	sp|Q06830|PRDX1_HUMAN Peroxiredoxin-1 OS=Homo sapiens OX=9606 GN=PRDX1 PE=1 SV=1;tr|A0A0A0MSI0|A0A0A0MSI0_HUMAN Peroxiredoxin-1 (Fragment) OS=Homo sapiens OX=9606 GN=PRDX1 PE=1 SV=1	AEEFK(1)K	AEEFK(64.78)K(-64.78)
			PRDX1_K35	VMPDGQFKDISLSDYKGKYVVFFFYPLDFTF	1.09151	0.0138381	1.00675	0.0390454	0.0847627	0.823085	sp|Q06830|PRDX1_HUMAN Peroxiredoxin-1 OS=Homo sapiens OX=9606 GN=PRDX1 PE=1 SV=1;tr|A0A0A0MSI0|A0A0A0MSI0_HUMAN Peroxiredoxin-1 (Fragment) OS=Homo sapiens OX=9606 GN=PRDX1 PE=1 SV=1	DISLSDYK(1)GK	DISLSDYK(57.59)GK(-57.59)
Q15084	PDIA6	1	PDIA6_K108	YGVQGFPTIKIFGSNKNRPEDYQGGRTGEAI	-0.581173	0.647372	-0.173079	0.783153	1.59328	0.0359275	sp|Q15084|PDIA6_HUMAN Protein disulfide-isomerase A6 OS=Homo sapiens OX=9606 GN=PDIA6 PE=1 SV=1	IFGSNK(1)NRPEDYQGGR	IFGSNK(101.3)NRPEDYQGGR
Q16698	DECR1	2	DECR1_K246	YGMRFNVIQPGPIKTKGAFSRLDPTGTFEKE	1.1426	0.0712758	-0.439085	0.454136	1.58169	0.00292151	sp|Q16698|DECR_HUMAN 2,4-dienoyl-CoA reductase, mitochondrial OS=Homo sapiens OX=9606 GN=DECR1 PE=1 SV=1;tr|H0YAW3|H0YAW3_HUMAN 2,4-dienoyl-CoA reductase, mitochondrial (Fragment) OS=Homo sapiens OX=9606 GN=DECR1 PE=1 SV=1	TK(1)GAFSR	TK(89.55)GAFSR
			DECR1_K244	GKYGMRFNVIQPGPIKTKGAFSRLDPTGTFE	0.949897	0.0465804	0.133272	0.764475	0.816625	0.0817501	sp|Q16698|DECR_HUMAN 2,4-dienoyl-CoA reductase, mitochondrial OS=Homo sapiens OX=9606 GN=DECR1 PE=1 SV=1;tr|H0YAW3|H0YAW3_HUMAN 2,4-dienoyl-CoA reductase, mitochondrial (Fragment) OS=Homo sapiens OX=9606 GN=DECR1 PE=1 SV=1	FNVIQPGPIK(1)TK	FNVIQPGPIK(52.79)TK(-52.79)
Q32Q12	NME1-NME2	1	NME1-NME2_K125	KTGRVMLGETNPADSKPGTIRGDFCIQVGRT	0.833113	0.0467863	0.0264176	0.948852	0.806696	0.0530984	tr|Q32Q12|Q32Q12_HUMAN Nucleoside diphosphate kinase OS=Homo sapiens OX=9606 GN=NME1-NME2 PE=1 SV=1;sp|P22392|NDKB_HUMAN Nucleoside diphosphate kinase B OS=Homo sapiens OX=9606 GN=NME2 PE=1 SV=1;tr|J3KPD9|J3KPD9_HUMAN NME1-NME2 readthrough OS=Homo sapiens	VMLGETNPADSK(1)PGTIR	VMLGETNPADSK(54.78)PGTIR
Q5T9A4	ATAD3B	1	ATAD3B_K427	EADAFLRKRATEEISKDLRATLNAFLYHMGQ	1.11778	0.0409266	0.607522	0.27512	0.51026	0.356169	sp|Q5T9A4|ATD3B_HUMAN ATPase family AAA domain-containing protein 3B OS=Homo sapiens OX=9606 GN=ATAD3B PE=1 SV=1	ATEEISK(1)DLR	ATEEISK(45.37)DLR
Q60FE5	FLNA	2	FLNA_K2542	PADASKVVAKGLGLSKAYVGQKSSFTVDCSK	1.00779	0.0577296	1.27269	0.0333002	-0.264901	0.58358	tr|Q60FE5|Q60FE5_HUMAN Filamin-A OS=Homo sapiens OX=9606 GN=FLNA PE=1 SV=1;sp|P21333|FLNA_HUMAN Filamin-A OS=Homo sapiens OX=9606 GN=FLNA PE=1 SV=4;tr|A0A087WWY3|A0A087WWY3_HUMAN Filamin-A OS=Homo sapiens OX=9606 GN=FLNA PE=1 SV=1	GLGLSK(1)AYVGQK	GLGLSK(48.79)AYVGQK(-48.79)
			FLNA_K746	PFRVNVGAGSHPNKVKVYGPGVAKTGLKAHE	0.998469	0.048079	0.821795	0.120771	0.176674	0.696956	tr|Q60FE5|Q60FE5_HUMAN Filamin-A OS=Homo sapiens OX=9606 GN=FLNA PE=1 SV=1;sp|P21333|FLNA_HUMAN Filamin-A OS=Homo sapiens OX=9606 GN=FLNA PE=1 SV=4;tr|A0A087WWY3|A0A087WWY3_HUMAN Filamin-A OS=Homo sapiens OX=9606 GN=FLNA PE=1 SV=1	VK(1)VYGPGVAK	VK(58.82)VYGPGVAK(-58.82)
Q6NUK1	SLC25A24	2	SLC25A24_K243	KSDKMNIFGGFRQMVKEGGIRSLWRGNGTNV	0.329166	0.481159	-0.260934	0.687987	1.0757	0.0488515	sp|Q6NUK1|SCMC1_HUMAN Calcium-binding mitochondrial carrier protein SCaMC-1 OS=Homo sapiens OX=9606 GN=SLC25A24 PE=1 SV=2	QMVK(1)EGGIR	QMVK(72.48)EGGIR
			SLC25A24_K437	SPQLNMVGLFRRIISKEGIPGLYRGITPNFM	1.37952	0.0324499	1.11732	0.0741751	0.262201	0.585297	sp|Q6NUK1|SCMC1_HUMAN Calcium-binding mitochondrial carrier protein SCaMC-1 OS=Homo sapiens OX=9606 GN=SLC25A24 PE=1 SV=2	IISK(1)EGIPGLYR	IISK(45.37)EGIPGLYR
Q6NVY1	HIBCH	1	HIBCH_K353	RGHDFHEGVRAVLIDKDQSPKWKPADLKEVT	1.12333	0.0279785	0.84697	0.0844664	0.276358	0.467655	sp|Q6NVY1|HIBCH_HUMAN 3-hydroxyisobutyryl-CoA hydrolase, mitochondrial OS=Homo sapiens OX=9606 GN=HIBCH PE=1 SV=2;tr|B9A058|B9A058_HUMAN 3-hydroxyisobutyryl-CoA hydrolase, mitochondrial OS=Homo sapiens OX=9606 GN=HIBCH PE=1 SV=1	AVLIDK(1)DQSPK	AVLIDK(107.15)DQSPK(-107.15)
Q99878	H2AC14	1	H2AC14_K96	PRHLQLAIRNDEELNKLLGKVTIAQGGVLPN	1.10593	0.0337547	0.970201	0.0763583	0.135729	0.792345	sp|Q99878|H2A1J_HUMAN Histone H2A type 1-J OS=Homo sapiens OX=9606 GN=H2AC14 PE=1 SV=3;sp|Q96KK5|H2A1H_HUMAN Histone H2A type 1-H OS=Homo sapiens OX=9606 GN=H2AC12 PE=1 SV=3;sp|Q9BTM1|H2AJ_HUMAN Histone H2A.J OS=Homo sapiens OX=9606 GN=H2AJ PE=1 SV=1;sp|Q1	NDEELNK(1)LLGK	NDEELNK(105.52)LLGK(-105.52)
Q9NSE4	IARS2	1	IARS2_K189	NLSAMEIRKKARSFAKAAIEKQKSAFIRWGI	0.819034	0.408283	0.00263813	0.99557	0.919927	0.0317031	sp|Q9NSE4|SYIM_HUMAN Isoleucine--tRNA ligase, mitochondrial OS=Homo sapiens OX=9606 GN=IARS2 PE=1 SV=2	SFAK(1)AAIEK	SFAK(61.68)AAIEK(-61.68)
Q9NVI7	ATAD3A	1	ATAD3A_K539	PGQEERERLVRMYFDKYVLKPATEGKQRLKL	1.75727	0.00270139	0.460198	0.278414	1.29707	0.0156421	sp|Q9NVI7|ATD3A_HUMAN ATPase family AAA domain-containing protein 3A OS=Homo sapiens OX=9606 GN=ATAD3A PE=1 SV=2;tr|Q5SV16|Q5SV16_HUMAN ATPase family AAA domain-containing protein 3A (Fragment) OS=Homo sapiens OX=9606 GN=ATAD3A PE=1 SV=2	MYFDK(1)YVLKPATEGK	MYFDK(45.83)YVLK(-45.83)PATEGK(-79.61)
Q9Y2F5	ICE1	1	ICE1_K411	DTTESQNYFGSLRKNKGSGTWEEKPKSHEAI	0.847947	0.141845	-1.66639	0.146135	1.829	0.0445576	sp|Q9Y2F5|ICE1_HUMAN Little elongation complex subunit 1 OS=Homo sapiens OX=9606 GN=ICE1 PE=1 SV=5	NK(1)GSGTWEEK	NK(63.42)GSGTWEEK(-63.42)
Q9Y676	MRPS18B	1	MRPS18B_K156	GVCVKQHKRLTQAIQKARDHGLLIYHIPQVE	0.421232	0.452557	-0.312284	0.646606	1.16713	0.0325524	sp|Q9Y676|RT18B_HUMAN 28S ribosomal protein S18b, mitochondrial OS=Homo sapiens OX=9606 GN=MRPS18B PE=1 SV=1	LTQAIQK(1)AR	LTQAIQK(54.55)AR
V9GYL9	DAP3	1	DAP3_K212	RFLNQIKVQEKYVWNKRESTEKGSPLGEVVE	NA	NA	NA	NA	1.02207	0.0432691	tr|V9GYL9|V9GYL9_HUMAN 28S ribosomal protein S29, mitochondrial (Fragment) OS=Homo sapiens OX=9606 GN=DAP3 PE=1 SV=1;sp|P51398|RT29_HUMAN 28S ribosomal protein S29, mitochondrial OS=Homo sapiens OX=9606 GN=DAP3 PE=1 SV=1;tr|V9GYJ9|V9GYJ9_HUMAN 28S ribosoma	YVWNK(1)R	YVWNK(105.82)R
