# Supplementary material for: Comprehensive analysis of the lysine succinylome in fish oil-treated prostate cancer cells
Source: Life Sci Alliance. 2023 Sep 8;6(11):e202302131. doi: 10.26508/lsa.202302131 (PMC10487806; doi:10.26508/lsa.202302131)
Supplement: Supplementary file 2 [file LSA-2023-02131_TableS2.xlsx]

## Sheet: Table S2
S2 Table. Selected peptides for bioinformatics analyses
Succ.K.Probabilities: the possibility that the specified lysine is succinylated (range from 0-1)
Uniprot	Protein	log2FC-FO-EtOH	p-value-FO-EtOH	log2FC-OA-EtOH	p-value-OA-EtOH	log2FC-FO-OA	p-value-FO-OA	Sequence	Succ.K.Probabilities	Succ.K.Score.diffs	Modification.site
P40926	MDH2	4.29696	0.0350996	2.235	0.135759	2.06196	0.164696	EKMISDAIPELKASIKKGEDFVKTLK	ASIK(0.944)K(0.056)GEDFVK	ASIK(12.24)K(-12.24)GEDFVK(-40.15)	MDH2_K328
P40926	MDH2	2.77559	0.00361675	1.78556	0.0420245	0.990024	0.235889	KMISDAIPELKASIKKGEDFVKTLK	K(1)GEDFVK	K(71.88)GEDFVK(-71.88)	MDH2_K329
P61604	HSPE1	2.71173	0.00607635	1.66556	0.0665304	1.04617	0.197894	VLQATVVAVGSGSKGKGGEIQPVSVKVGDKV	GK(1)GGEIQPVSVK	GK(83.87)GGEIQPVSVK(-83.87)	HSPE1_K56
P62826	RAN	2.47639	0.00688948	-0.863826	0.178322	1.02552	0.0459096	GKTTFVKRHLTGEFEKKYVATLGVEVHPLVF	HLTGEFEK(1)K	HLTGEFEK(50.13)K(-50.13)	RAN_K37
P36957	DLST	2.47639	0.00688948	0.787978	0.332983	1.68841	0.0492746	SNIQEMRARHKEAFLKKHNLKLGFMSAFVKA	HKEAFLK(1)K	HK(-78.25)EAFLK(78.25)K(-109.48)	DLST_K272
P09622	DLD	2.42264	0.00614216	1.24863	0.120123	1.174	0.142019	GIDMEISKNFQRILQKQGFKFKLNTKVTGAT	ILQK(1)QGFK	ILQK(103.29)QGFK(-103.29)	DLD_K267
P00505	GOT2	2.26566	0.0125989	1.54769	0.118332	0.717972	0.425868	FLQRFFKFSRDVFLPKPTWGNHTPIFRDAGM	DVFLPK(1)PTWGNHTPIFR	DVFLPK(50.61)PTWGNHTPIFR	GOT2_K159
P38646	HSPA9	2.13261	0.0116415	0.467489	0.536758	1.66512	0.0402064	LGGEDFDQALLRHIVKEFKRETGVDLTKDNM	HIVK(1)EFK	HIVK(86.47)EFK(-86.47)	HSPA9_K288
B9A062	MTHFD2	2.10693	0.0138808	0.843593	0.286986	0.707837	0.111036	HLAAVRNEAVVISGRKLAQQIKQEVRQEVEE	K(1)LAQQIK	K(62.72)LAQQIK(-62.72)	MTHFD2_K44
P30405	PPIF	2.08127	0.0440759	0.948208	0.329434	1.13306	0.213419	KEGMDVVKKIESFGSKSGRTSKKIVITDCGQ	IESFGSK(1)SGR	IESFGSK(71.45)SGR	PPIF_K190
P07910	HNRNPC	1.93611	0.0817467	-1.63514	0.0146389	1.13101	0.0267854	VVKKSDVEAIFSKYGKIVGCSVHKGFAFVQY	YGK(1)IVGCSVHK	YGK(46.59)IVGCSVHK(-46.59)	HNRNPC_K42
P34897	SHMT2	1.9206	0.081267	-0.302312	0.776094	2.22292	0.0188559	SGLIFYRKGVKAVDPKTGREIPYTFEDRINF	AVDPK(1)TGR	AVDPK(113.7)TGR	SHMT2_K302
P24752	ACAT1	1.90555	0.0276358	1.16192	0.145677	0.743639	0.183497	VVVKEDEEYKRVDFSKVPKLKTVFQKENGTV	RVDFSK(1)VPK	RVDFSK(87.18)VPK(-87.18)	ACAT1_K263
P25705	ATP5F1A	1.89149	0.0365969	0.810488	0.339933	1.081	0.208575	VSQHQALLGTIRADGKISEQSDAKLKEIVTN	ADGK(1)ISEQSDAK	ADGK(109.66)ISEQSDAK(-109.66)	ATP5F1A_K531
P30405	PPIF	1.87453	0.0326727	1.04074	0.20826	0.833786	0.272638	HVVFGHVKEGMDVVKKIESFGSKSGRTSKKI	K(1)IESFGSK	K(105.14)IESFGSK(-105.14)	PPIF_K183
P62263	RPS14	1.82893	0.065449	-0.836497	0.134027	0.945461	0.0267534	TALHIKLRATGGNRTKTPGPGAQSALRALAR	TK(1)TPGPGAQSALR	TK(49.5)TPGPGAQSALR	RPS14_K106
P36957	DLST	1.80797	0.0337484	1.07635	0.163528	0.731628	0.236716	MRARHKEAFLKKHNLKLGFMSAFVKASAFAL	HNLK(1)LGFMSAFVK	HNLK(42.21)LGFMSAFVK(-42.21)	DLST_K277
Q9NVI7	ATAD3A	1.75727	0.00270139	0.460198	0.278414	1.29707	0.0156421	PGQEERERLVRMYFDKYVLKPATEGKQRLKL	MYFDK(1)YVLKPATEGK	MYFDK(45.83)YVLK(-45.83)PATEGK(-79.61)	ATAD3A_K539
H0YDD4	DLAT	1.7157	0.0016997	0.587123	0.20355	1.12858	0.0153558	LLVRKELNKILEGRSKISVNDFIIKASALAC	SK(1)ISVNDFIIK	SK(53.6)ISVNDFIIK(-53.6)	DLAT_K305
H3BNX3	SQOR	1.68919	0.00928557	0.835008	0.156839	0.854179	0.120678	PEGFAHPKIGSNYSVKTVEKTWKALQDFKEG	IGSNYSVK(1)TVEK	IGSNYSVK(51.93)TVEK(-51.93)	SQOR_K173
P00558	PGK1	1.63293	0.0258178	0.793967	0.212236	0.838966	0.189039	AHRAHSSMVGVNLPQKAGGFLMKKELNYFAK	AHSSMVGVNLPQK(1)AGGFLMK	AHSSMVGVNLPQK(62.94)AGGFLMK(-62.94)	PGK1_K184
H0YDD4	DLAT	1.61767	0.0364278	1.01029	0.166087	0.607378	0.186278	DVNMGEVLLVRKELNKILEGRSKISVNDFII	ELNK(1)ILEGR	ELNK(78.52)ILEGR	DLAT_K298
P49411	TUFM	1.59913	0.040785	0.739493	0.288646	0.85964	0.145257	RGTVVTGTLERGILKKGDECELLGHSKNIRT	K(1)GDECELLGHSK	K(73.07)GDECELLGHSK(-73.07)	TUFM_K286
P62937	PPIA	1.55862	0.0234838	0.584154	0.351876	0.974466	0.0707377	DGEPLGRVSFELFADKVPKTAENFRALSTGE	VSFELFADK(1)VPK	VSFELFADK(42.74)VPK(-42.74)	PPIA_K28
P31040	SDHA	1.55588	0.00179103	0.804116	0.0680019	0.751761	0.0857733	AAVFRVGSVLQEGCGKISKLYGDLKHLKTFD	VGSVLQEGCGK(1)ISK	VGSVLQEGCGK(59.54)ISK(-59.54)	SDHA_K538
P11142	HSPA8	1.55353	0.0437208	0.248373	0.702165	1.30516	0.115208	SFYPEEVSSMVLTKMKEIAEAYLGKTVTNAV	MK(1)EIAEAYLGK	MK(63.28)EIAEAYLGK(-63.28)	HSPA8_K128
I3L0K7	TRAP1	1.49972	0.0308684	0.875178	0.243866	0.624542	0.394785	ALIRKLRDVLQQRLIKFFIDQSKKDAEKYAK	LIK(1)FFIDQSK	LIK(56.92)FFIDQSK(-56.92)	TRAP1_K215
P10809	HSPD1	1.45619	0.0122989	0.818819	0.129517	0.637373	0.230646	LVLNRLKVGLQVVAVKAPGFGDNRKNQLKDM	VGLQVVAVK(1)APGFGDNRK	VGLQVVAVK(85.29)APGFGDNRK(-85.29)	HSPD1_K301
P10809	HSPD1	1.43678	0.022621	0.749492	0.20159	0.687293	0.205655	QKCEFQDAYVLLSEKKISSIQSIVPALEIAN	K(1)ISSIQSIVPALEIANAHR	K(84.83)ISSIQSIVPALEIANAHR	HSPD1_K250
P07954	FH	1.43333	0.00916332	0.437298	0.335028	0.996032	0.0240313	DKYYGAQTVRSTMNFKIGGVTERMPTPVIKA	STMNFK(1)IGGVTER	STMNFK(51.29)IGGVTER	FH_K80
P62937	PPIA	1.43295	0.084992	-0.357005	0.505179	1.09426	0.0404828	KTEWLDGKHVVFGKVKEGMNIVEAMERFGSR	VK(1)EGMNIVEAMER	VK(70.98)EGMNIVEAMER	PPIA_K133
P10809	HSPD1	1.4202	0.0842457	-0.935401	0.321084	1.75443	0.0354152	DGVTVAKSIDLKDKYKNIGAKLVQDVANNTN	YK(1)NIGAK	YK(96.05)NIGAK(-96.05)	HSPD1_K91
P49748	ACADVL	1.4101	0.0116909	0.495037	0.308538	0.915064	0.0502564	ALQSDPWQQELYRNFKSISKALVERGGVVTS	NFK(1)SISK	NFK(87.28)SISK(-87.28)	ACADVL_K635
P55084	HADHB	1.39048	0.0221353	0.37382	0.486416	1.01666	0.0518554	VDGVRTPFLLSGTSYKDLMPHDLARAALTGL	TPFLLSGTSYK(1)DLMPHDLAR	TPFLLSGTSYK(51.35)DLMPHDLAR	HADHB_K72
P11142	HSPA8	1.37534	0.0445796	0.36679	0.587315	1.00855	0.12649	TLDPVEKALRDAKLDKSQIHDIVLVGGSTRI	LDK(1)SQIHDIVLVGGSTR	LDK(45)SQIHDIVLVGGSTR	HSPA8_K328
P30405	PPIF	1.35227	0.00925949	0.647671	0.168997	0.704602	0.110589	PLGRVVLELKADVVPKTAENFRALCTGEKGF	ADVVPK(1)TAENFR	ADVVPK(51.93)TAENFR	PPIF_K73
P40926	MDH2	1.34923	0.0227042	0.69419	0.205131	0.655039	0.260004	GVAADLSHIETKAAVKGYLGPEQLPDCLKGC	AAVK(1)GYLGPEQLPDCLK	AAVK(52.34)GYLGPEQLPDCLK(-52.34)	MDH2_K78
P55084	HADHB	1.31966	0.0277306	0.535818	0.331016	0.783841	0.0941042	IRHSRKMRKLMLDLNKAKSMGQRLSLISKFR	LMLDLNK(1)AK	LMLDLNK(63.48)AK(-63.48)	HADHB_K188
P39023	RPL3	1.24841	0.0235444	0.217508	0.67768	1.0309	0.0516416	TTSKFGHGRFQTMEEKKAFMGPLKKDRIAKE	FQTMEEK(1)K	FQTMEEK(57.05)K(-57.05)	RPL3_K385
P19338	NCL	1.19185	0.0143641	0.484013	0.325886	0.707837	0.111036	TEETLQEVFEKATFIKVPQNQNGKSKGYAFI	ATFIK(1)VPQNQNGK	ATFIK(51.95)VPQNQNGK(-51.95)	NCL_K513
P49748	ACADVL	1.18092	0.0160653	0.441182	0.325412	0.739742	0.10922	EQFATVVEAKLIKHKKGIVNEQFLLQRLADG	K(1)GIVNEQFLLQR	K(116.3)GIVNEQFLLQR	ACADVL_K556
P06576	ATP5F1B	1.17143	0.0151325	0.444939	0.30919	0.726486	0.0843101	VAEVFTGHMGKLVPLKETIKGFQQILAGEYD	LVPLK(1)ETIK	LVPLK(46.13)ETIK(-46.13)	ATP5F1B_K485
P68104	EEF1A1	1.14815	0.0402907	-0.0165836	0.979821	1.16473	0.086308	VGVIKAVDKKAAGAGKVTKSAQKAQKAK	AAGAGK(1)VTK	AAGAGK(78.19)VTK(-78.19)	EEF1A1_K450
Q16698	DECR1	1.1426	0.0712758	-0.439085	0.454136	1.58169	0.00292151	YGMRFNVIQPGPIKTKGAFSRLDPTGTFEKE	TK(1)GAFSR	TK(89.55)GAFSR	DECR1_K246
P27144	AK4	1.13801	0.0332831	0.521785	0.298401	0.616229	0.222793	PEAVAARLRQYKDVAKPVIELYKSRGVLHQF	DVAK(1)PVIELYK	DVAK(66.43)PVIELYK(-66.43)	AK4_K179
P38646	HSPA9	1.07786	0.0256774	0.327521	0.459215	0.750336	0.081132	HIVKEFKRETGVDLTKDNMALQRVREAAEKA	ETGVDLTK(1)DNMALQR	ETGVDLTK(103.34)DNMALQR	HSPA9_K300
O14604	TMSB4Y	1.05192	0.0700792	1.76394	0.00655435	-0.712021	0.156531	MSDKPGMAEIEKFDKSKLK	SDK(1)PGMAEIEKFDK	SDK(58.85)PGMAEIEK(-58.85)FDK(-67.1)	TMSB4Y_K4
P06748	NPM1	1.04095	0.0350146	-0.12975	0.821325	1.1707	0.0545896	LRPQNYLFGCELKADKDYHFKVDNDENEHQL	ADK(0.986)DYHFK(0.014)VDNDENEHQLSLR	ADK(18.39)DYHFK(-18.39)VDNDENEHQLSLR	NPM1_K27
P07737	PFN1	1.00235	0.120079	-0.257415	0.643285	1.10536	0.046071	TGGAPTFNVTVTKTDKTLVLLMGKEGVHGGL	TDK(1)TLVLLMGK	TDK(69.82)TLVLLMGK(-69.82)	PFN1_K108
Q16698	DECR1	0.949897	0.0465804	0.133272	0.764475	0.816625	0.0817501	GKYGMRFNVIQPGPIKTKGAFSRLDPTGTFE	FNVIQPGPIK(1)TK	FNVIQPGPIK(52.79)TK(-52.79)	DECR1_K244
P00558	PGK1	0.922565	0.0701382	-0.451383	0.64947	2.28031	0.0277785	LLENLRFHVEEEGKGKDASGNKVKAEPAKIE	FHVEEEGK(0.002)GK(0.998)DASGNK	FHVEEEGK(-27.51)GK(27.51)DASGNK(-123.76)	PGK1_K133
P07954	FH	0.92175	0.0261867	0.250382	0.477488	0.671368	0.0722699	TAVGTGLNTRIGFAEKVAAKVAALTGLPFVT	IGFAEK(1)VAAK	IGFAEK(89.7)VAAK(-89.7)	FH_K292
P37802	TAGLN2	0.854843	0.225676	-0.261067	0.811478	2.19718	0.0311549	DLEQILIQWITTQCRKDVGRPQPGRENFQNW	K(1)DVGRPQPGR	K(43.31)DVGRPQPGR	TAGLN2_K40
Q9Y2F5	ICE1	0.847947	0.141845	-1.66639	0.146135	1.829	0.0445576	DTTESQNYFGSLRKNKGSGTWEEKPKSHEAI	NK(1)GSGTWEEK	NK(63.42)GSGTWEEK(-63.42)	ICE1_K411
Q32Q12	NME1-NME2	0.833113	0.0467863	0.0264176	0.948852	0.806696	0.0530984	KTGRVMLGETNPADSKPGTIRGDFCIQVGRT	VMLGETNPADSK(1)PGTIR	VMLGETNPADSK(54.78)PGTIR	NME1-NME2_K125
Q9NSE4	IARS2	0.819034	0.408283	0.00263813	0.99557	0.919927	0.0317031	NLSAMEIRKKARSFAKAAIEKQKSAFIRWGI	SFAK(1)AAIEK	SFAK(61.68)AAIEK(-61.68)	IARS2_K189
P04075	ALDOA	0.814771	0.203948	-1.04131	0.0884757	0.894173	0.0452211	GGKKENLKAAQEEYVKRALANSLACQGKYTP	AAQEEYVK(1)R	AAQEEYVK(121.62)R	ALDOA_K303
F8WCJ1	EIF5A2	0.783127	0.109813	-0.561679	0.269685	1.34481	0.0115762	AGASSTYPMQCSALRKNGFVVLKGRPCKIVE	K(1)NGFVVLK	K(89.37)NGFVVLK(-89.37)	EIF5A2_K27
P26641	EEF1G	0.450721	0.473696	-1.08824	0.124192	1.53896	0.0110562	GEVKLCEKMAQFDAKKFAETQPKKDTPRKEK	K(1)FAETQPK	K(64.26)FAETQPK(-64.26)	EEF1G_K220
Q9Y676	MRPS18B	0.421232	0.452557	-0.312284	0.646606	1.16713	0.0325524	GVCVKQHKRLTQAIQKARDHGLLIYHIPQVE	LTQAIQK(1)AR	LTQAIQK(54.55)AR	MRPS18B_K156
E9PCW0	PHB	0.421232	0.452557	-0.938281	0.190152	1.35951	0.0357565	QVAQQEAERARFVVEKAEQQKKAAIISAEG	FVVEK(1)AEQQKK	FVVEK(52.46)AEQQK(-52.46)K(-106.42)	PHB_K202
Q6NUK1	SLC25A24	0.329166	0.481159	-0.260934	0.687987	1.0757	0.0488515	KSDKMNIFGGFRQMVKEGGIRSLWRGNGTNV	QMVK(1)EGGIR	QMVK(72.48)EGGIR	SLC25A24_K243
P07355	ANXA2	0.324698	0.562805	1.12335	0.042327	-0.798647	0.171011	ELIDQDARDLYDAGVKRKGTDVPKWISIMTE	DLYDAGVK(1)R	DLYDAGVK(57.18)R	ANXA2_K204
P06733	ENO1	0.2894	0.645003	-1.69972	0.0199611	1.98912	0.00109351	YNQLLRIEEELGSKAKFAGRNFRNPLAK	AK(1)FAGR	AK(83.23)FAGR	ENO1_K422
H0Y7L7	PITRM1	0.162612	0.872324	0.000767911	0.99915	1.36233	0.0406155	MTDIKPILRKLPRIKKHLLNGDNMRCSVNAT	K(1)HLLNGDNMR	K(88.82)HLLNGDNMR	PITRM1_K104
P62826	RAN	0.0998571	0.845884	-1.70088	0.0114019	1.80074	0.00157919	LCGNKVDIKDRKVKAKSIVFHRKKNLQYYDI	AK(1)SIVFHR	AK(134.44)SIVFHR	RAN_K134
Q06830	PRDX1	0.0256999	0.968172	-1.57224	0.0672134	1.59794	0.0392096	CPTEIIAFSDRAEEFKKLNCQVIGASVDSHF	AEEFK(1)K	AEEFK(64.78)K(-64.78)	PRDX1_K67
P14618	PKM	0.00133082	0.998639	-2.09517	0.029825	2.09651	0.0073924	FASFIRKASDVHEVRKVLGEKGKNIKIISKI	K(1)VLGEK	K(99.38)VLGEK(-99.38)	PKM_K256
P68104	EEF1A1	-0.0197493	0.97843	-0.269853	0.659245	1.22491	0.0449352	FAVRDMRQTVAVGVIKAVDKKAAGAGKVTKS	QTVAVGVIK(1)AVDKK	QTVAVGVIK(33.69)AVDK(-33.69)K(-124.6)	EEF1A1_K439
O75390	CS	-0.0668172	0.909909	-1.07454	0.14942	1.05479	0.0482316	GQITVDMMYGGMRGMKGLVYETSVLDPDEGI	GMK(1)GLVYETSVLDPDEGIR	GMK(60.45)GLVYETSVLDPDEGIR	CS_K76
P04406	GAPDH	-0.147135	0.794222	-0.303576	0.67723	1.73652	0.0415193	FTTMEKAGAHLQGGAKRVIISAPSADAPMFV	AGAHLQGGAK(1)R	AGAHLQGGAK(54.16)R	GAPDH_K117
Q15084	PDIA6	-0.581173	0.647372	-0.173079	0.783153	1.59328	0.0359275	YGVQGFPTIKIFGSNKNRPEDYQGGRTGEAI	IFGSNK(1)NRPEDYQGGR	IFGSNK(101.3)NRPEDYQGGR	PDIA6_K108
F8W6I7	HNRNPA1	-0.581173	0.647372	-2.85511	0.0617464	2.27394	0.0395617	VSREDSQRPGAHLTVKKIFVGGIKEDTEEHH	EDSQRPGAHLTVK(1)K	EDSQRPGAHLTVK(116.9)K(-116.9)	HNRNPA1_K105
P06733	ENO1	-0.703295	0.534891	-2.73917	0.0350838	2.03587	0.0208068	VVGDDLTVTNPKRIAKAVNEKSCNCLLLKVN	IAK(1)AVNEK	IAK(67.17)AVNEK(-67.17)	ENO1_K330
P11021	HSPA5	-0.979718	0.302449	-2.21094	0.0499081	1.23122	0.108991	AKFEELNMDLFRSTMKPVQKVLEDSDLKKSD	STMK(1)PVQK	STMK(60.36)PVQK(-60.36)	HSPA5_K340
