# Supplementary material for: Comprehensive analysis of the lysine succinylome in fish oil-treated prostate cancer cells
Source: Life Sci Alliance. 2023 Sep 8;6(11):e202302131. doi: 10.26508/lsa.202302131 (PMC10487806; doi:10.26508/lsa.202302131)
Supplement: Supplementary file 5 [file LSA-2023-02131_TableS3.xlsx]

## Sheet: Table S3
S3 Table. Parameter configuration for instrument calibration of the LTQ Orbitrap Elite mass spectrometer.
Software for calibration	LTQ Tune
calibration solution	LTQ VELOS ESI Positive Ion Calibration Solution (Thermo-Fisher Scientific, Cat# 88323)
Heater Temp	Room temperature
Sheath Gas Flow Rate	0-5
Aux Gas Flow Rate	0
Sweep Gas Flow Rate	0
I Spray Voltage	3-3.8
Capillary Temp	275
Tube Lens	30
Flow rate of calibration solution	1-5 μL/min
