# Supplementary material for: Comprehensive analysis of the lysine succinylome in fish oil-treated prostate cancer cells
Source: Life Sci Alliance. 2023 Sep 8;6(11):e202302131. doi: 10.26508/lsa.202302131 (PMC10487806; doi:10.26508/lsa.202302131)
Supplement: Supplementary file 6 [file LSA-2023-02131_TableS4.xlsx]

## Sheet: Table S4
S4 Table. Parameter configuration of the LC gradient condition
Time	duration	Row [nL/min]	%A (water)	%B (acetonitrile)
00:00:00	N/A	300	95	5
02:00:00	02:00:00	300	95	5
6 days, 8:00:00	6 days, 6:00:00	300	50	50
6 days, 13:00:00	05:00:00	300	5	95
6 days, 18:00:00	05:00:00	300	5	95
7 days, 4:00:00	10:00:00	300	95	5
7 days, 14:00:00	10:00:00	300	95	5
